# Supplementary material for: Genome-Wide Identification of Candidate Loci Associated with the Regulation of the Protein, Oil, and Carbohydrate Content in Soybean
Source: Plants (Basel). 2026 Mar 17;15(6):924. doi: 10.3390/plants15060924 (PMC13030290; doi:10.3390/plants15060924)
Supplement: Supplementary file 1 [file plants-15-00924-s001.zip › Supplementary Tables.xlsx]

## Sheet: S1
Supplementary Table S1. SNP distribution and density across the 20 soybean chromosomes.
Chr.	No. of SNPs	Chr. size (bp)	Avg. spacing (bp)	SNP density / Mb
1	3500	55874468	15968.7	62.64
2	4787	51618194	10785.2	92.74
3	4152	47732016	11498.9	86.99
4	4389	49232310	11219.8	89.15
5	3174	41912756	13209.2	75.73
6	4847	50641852	10450.2	95.71
7	3693	44647426	12093	82.71
8	4654	46922131	10084.3	99.19
9	4757	46819650	9844.33	101.6
10	4088	50944202	12464.9	80.24
11	3210	39159101	12202.9	81.97
12	2850	40084358	14069.6	71.1
13	5002	44177492	8833.73	113.23
14	3664	49691760	13565.9	73.73
15	5373	50887554	9472.74	105.59
16	4302	37377588	8690.44	115.1
17	4430	41827014	9443.9	105.91
18	5650	62282839	11025.5	90.72
19	4385	50521087	11524	86.8
20	3484	46755181	13423.8	74.52
Avg.	4219.55	47455449	11493.5	89.27

## Sheet: S2
Supplementary Table S2. Distinct soybean accessions selected for gene expression analysis
Group	Accession	Oil (%)	Carbohydrate (%)	Protein (%)
High Oil-Low Protein (HOLP)	IT229077	27.33	34.9	37.75
	IT231347	24.47	34.82	40.72
High Carbohydrate-Low Protein (HCLP)	IT224889	19.67	39.45	40.88
	IT158065	18.27	39.7	42.03
High Protein-Low Oil (HPLO)	IT115342	17.42	34.55	48.03
	IT173051	16.75	34.38	48.87

## Sheet: S3
	Supplementary Table S3: Gene specific primers used for qRT-PCR analysis
	Candidate gene	Primer name	Primer sequence (5’- 3’)
	Glyma.06g201700	06g201700_1F	GAGGAGGCTGACAATGCGAA
		06g201700_1R	AACGCTGCATAGCCACAGAA
	Glyma.08g281900	08g281900_1F	CTCACCACCACCACTCTTC
		08g281900_1R	TGCGGAGAAGTCAGCGTTTA
	Glyma.09g164900	09g164900_1F	TGTGACTCCTAAGAAAGGTGGC
		09g164900_1R	AGTCTCCGCCTTGGCTTCA
	Glyma.13g155600	13g155600_1F	AAATGGGCAATGTGACGGGA
		13g155600_1R	CATCCTCCTCTCTGCTGACG
	Glyma.16g209800	16g209800_1F	GCCTTGTGCCTCCTTGTGAT
		16g209800_1R	GCAGGTTTCTCCTATGTGCCT
	Actin11	Actin11_1F	GGTGGTTCTATCTTGGCATC
		Actin11_1R	CTTTCGCTTCAATAACCCTA
	*F, Forward; R, Reverse
